# Supplementary material for: Distinction and Quantification of Noncovalent Dispersive and Hydrophobic Effects
Source: Molecules. 2024 Apr 2;29(7):1591. doi: 10.3390/molecules29071591 (PMC11013637; doi:10.3390/molecules29071591)
Supplement: Supplementary file 1 [file molecules-29-01591-s001.zip]

Archive with 1 entries (1 files):
- molecules-2928135-supplementary.pdf
